# Supplementary material for: Therapeutic hypoxia for mitochondrial disease via enhancement of hemoglobin affinity and inhibition of HIF-2α
Source: J Clin Invest. 2024 Dec 2;134(23):e185569. doi: 10.1172/JCI185569 (PMC11601899; doi:10.1172/JCI185569)
Supplement: Supporting data values [file jci-134-185569-s091.xlsx]

## Sheet: Fig 1B HgB
Sex	Genotype	Treatment	HgB (g/dl)
M	WT	Vehicle	15.2
M	WT	Vehicle	15.9
M	WT	Vehicle	14.1
M	WT	Vehicle	15.1
M	WT	Vehicle	15.2
M	WT	Vehicle	17.2
M	WT	Vehicle	16.1
M	WT	GBT440	16.5
M	WT	GBT440	15.6
M	WT	GBT440	17.7
M	WT	GBT440	17.1
M	WT	GBT440	18.6
M	WT	GBT440	17.4
M	WT	GBT440	19.1
M	WT	GBT440	19.2
M	WT	PT2399	14.3
M	WT	PT2399	13.3
M	WT	PT2399	13.7
M	WT	PT2399	12.7
M	WT	PT2399	13.9
M	WT	GBT440/PT2399	15.4
M	WT	GBT440/PT2399	15.9
M	WT	GBT440/PT2399	12.6
M	WT	GBT440/PT2399	15.6
M	WT	GBT440/PT2399	14.5
M	WT	GBT440/PT2399	14.4
M	WT	GBT440/PT2399	16.2

## Sheet: Fig 1C PtbO2
Sex	Genotype	Treatment	PtbO2 (mmHg)
M	WT	Vehicle	25.2
M	WT	Vehicle	24.9
M	WT	Vehicle	24
M	WT	Vehicle	24.7
M	WT	Vehicle	25.5
M	WT	Vehicle	18.4
M	WT	GBT440	29.9
M	WT	GBT440	37.7
M	WT	GBT440	36.9
M	WT	GBT440	30.5
M	WT	GBT440	26.3
M	WT	PT2399	19.2
M	WT	PT2399	15.6
M	WT	PT2399	18.5
M	WT	PT2399	15.6
M	WT	PT2399	16.1
M	WT	PT2399	20.3
M	WT	GBT440/PT2399	16.4
M	WT	GBT440/PT2399	17.2
M	WT	GBT440/PT2399	12.2
M	WT	GBT440/PT2399	13.9
M	WT	GBT440/PT2399	12.1
M	WT	GBT440/PT2399	19.6

## Sheet: Fig 1D bodyweight
Sex	ID	Genotype	Treatment	day 30	day33	day36	day39	day42	day45	day48	day51	day54	day57	day60	day63	day66	day69	day72	day75	day78	day81	day84	day87	day90	day93	day96	day99	day102
M	5550	WT	Vehichle	16.8	16.7	16.8	17	19	18.6	18.4	18.6	19.7	20	21.1	20.7	18.6	19.1	19.9	20.8	22	22.6	22.4	23.4	24.1	24.8	23.8	23.2	24.2
M	5551	WT	Vehichle	18.4	18.7	19	19.3	19.8	20	20.5	21	21.7	21.7	22.8	21.7	22	24	24	24.3	25.2	25.7	25.1	26	26.5	27.3	26.4	26.8	27.6
M	5557	WT	Vehichle	18.3	17.3	18.5	19.7	21.4	21	21.7	22.4	22.2	22.1	23	23	23.3	23.8	24.4	25.4	26.2	26.3	26.2	26.6	27.2	28.3	28.1	27.8	28.2
M	5558	WT	Vehichle	20	19.3	18.5	19.2	20.9	20.3	20.3	20.4	21.4	21.8	22.3	22.2	22.3	22.9	22.8	23.4	24.2	24	23.7	24.5	24.8	25.4	25.4	25.2	25.7
M	5559	WT	Vehichle	22.1	22.3	23	23.8	23.1	23.3	24.3	24.3	24.7	24.9	25.5	25.9	25.5	26.7	26.2	26.9	27.7	28.1	27.6	28.4	28.8	30	28.6	29.1	28.6
M	9301	WT	Vehichle	19	20	21	21.8	22	22.7	22.4	23	23.3	24	24.4	24.7	24.9	24.9	25.3	25.7	26	26.1	26.3	26.7	26.8	27.1	28	28.4	28.6
M	9302	WT	Vehichle	19	20	21	21.1	21.3	21.5	21.5	21	20.9	21	21.8	22.8	23.5	23.5	24	24.5	25.1	25.2	25.3	26.3	26.2	26.5	26.7	26.9	27
M	9304	WT	Vehichle	20	21	22	22.4	22.6	22.8	23.9	24	24.7	25	25.1	26.1	26.5	27	27.7	28.1	28.2	28.5	29	29	27	27.4	28.8	29.3	29.5
M	9338	WT	Vehichle	20	20.3	20.8	21.5	22	22	22	21.8	22	22.2	22.8	23.1	23.2	23.4	23.8	24.3	24.1	24.6	23.9	24.9	25	25.3	25.6	25.9	26
M	9590	WT	Vehichle	16.1	16.3	16.5	16.4	17.4	18.4	19.2	20	20.3	20.6	21	21.6	21.6	23.4	23.2	23.3	24.3	24	24	25	25.3	25.5	25.8	26	26
M	5532	WT	GBT440	17.5	18.2	19.1	19.8	20.5	21.2	20.9	21.4	21.8	22.2	22.1	22.4	23	23.1	23.7	24.6	25.1	24.8	25.7	25.4	27	26.7	25.6	26.1	26.6
M	5529	WT	GBT440	17.4	16.4	16.4	17.3	18.2	19.4	20.4	21.2	21.3	20.7	21.8	21.8	21.7	22.8	22.3	22.6	22.8	23.9	23.8	24.5	25.2	25.7	24.1	23.9	25.4
M	5530	WT	GBT440	18.4	18.5	19.6	19.9	20.5	20.4	21.2	21.2	21.5	21.3	21.9	22	22.3	22.3	22.8	22.7	23.1	22.9	22.8	23.2	23.3	23.9	23.7	23.4	23.6
M	5531	WT	GBT440	17.7	17.3	17.7	18.2	18.9	18.7	19.6	19.7	19.5	19.6	20.6	20.2	19.7	20.6	20	20.2	20.8	21.1	21.1	21.8	20.7	21.8	21.8	21.9	22.7
M	9546	WT	GBT440	16	17.1	18	18.2	20.2	20.1	20.4	20.6	20.9	22.2	23	23.2	23.5	23.7	23.9	24.2	24.9	25.7	26	26.4	26.6	26.8	27	27.2	27.4
M	9547	WT	GBT440	16	17.6	18	18.9	19.4	20.5	20.7	21	21.2	22.6	24	24.5	24	24.3	24.7	25.8	26.5	26.5	27	27.3	27.5	27.8	27.9	28	28.1
M	9746	WT	GBT440	15	16	17	18	18.5	19	20.5	20.8	22.8	23.3	23.5	24	25.3	26.2	26.7	26.6	27.4	27.7	27.7	27.6	28	28.5	28.4	28.5	28.5
M	9747	WT	GBT440	14.8	15.6	16.3	17.5	18.6	20	20.9	21.2	22.6	22.2	24.1	24.6	23.3	24.9	25.5	25.7	26.1	26.4	26.7	26.7	26.8	27.5	27.7	27.8	27.8
M	9748	WT	GBT440	16.7	17.9	19	20	21.4	22.5	24.5	23.6	26	26.2	27	27.5	28.5	29.3	29.2	29.5	30.4	29.6	30.5	30.5	31.1	31.8	31.6	31.8	31.9
M	9749	WT	GBT440	17	18	19.3	20.4	21.5	21.8	23.5	24.5	24.8	24.5	25.7	26.6	27.7	28.6	29.4	30.6	30.7	30.6	30.6	30.8	31.2	32.1	31.7	32.1	32.1
M	5542	WT	PT2399	19.3	19.4	20.4	21.1	20.7	22.8	22.9	23	23.9	24.4	24.8	24.9	25.2	25.5	25.6	25.8	25.7	26.6	26.7	26.8	27.7	27.2	27.6	27.5	27.5
M	5543	WT	PT2399	18.4	18.9	19.2	20.3	21.2	21.3	22.3	22.5	23	23.5	24	24.4	24.7	25	25.2	26.1	25.8	26.6	26.8	27.1	27	28	28	27.8	27.7
M	5544	WT	PT2399	18	17.3	18.5	20.2	22.3	20.9	21.1	21.4	21.8	21.4	22	22.4	22.8	23	23.2	23.4	23.5	24.3	24.3	24.2	24.5	24.7	24.3	24.4	24.7
M	7867	WT	PT2399	16.9	18	20	20.3	20.6	20.9	21.2	21.6	22.4	23.2	22.4	22.2	23.8	23.9	25	25.7	25.1	26.1	26.4	26.5	26.6	26.9	27.2	27.8	28.2
M	7868	WT	PT2399	16.4	18.3	20.3	21.3	21	20.5	21.7	22.5	22.9	21.6	22.9	22	23	23.2	23	24	24.3	24	24.5	24.3	24.4	24.7	24.8	25.4	25.2
M	9307	WT	PT2399	17	18	19	19.4	19.7	20	20.9	21	21.7	22	22.3	22.1	22.5	23	23.2	23.1	23.8	23.6	23.4	23.5	24.7	24.3	23.8	24	24.1
M	9624	WT	PT2399	19.1	20.2	20.2	20.2	21	21.5	21.8	21.7	21.4	22.4	23.9	24.1	26	26.1	27.8	28.7	29.1	29.5	28.4	28.5	28.6	28.7	28.8	29	29.2
M	9625	WT	PT2399	19.7	20.1	20.1	20.1	22.3	22.4	22.5	22.7	24.6	25.9	26.1	27	27.7	28.3	29.4	29.8	29.9	30.7	31.5	31.6	31.7	31.8	31.9	32	32.2
M	9659	WT	PT2399	14.2	14.8	15.6	18.3	18.6	18.9	19	20	20.4	22.4	22.5	23.4	23.5	23.6	24.2	25.3	25.6	25.9	25.4	25.5	25.6	25.7	25.8	26	26.2
M	9562	WT	PT2399	18	18.5	19	20.4	20.7	21.4	22.4	22.7	22.9	23	23.2	23.7	24.5	25.5	25.5	25.9	26	26.5	27	27.2	27.4	27.6	27.8	28	28.2
M	7846	WT	GBT440/PT2399	16.8	17.6	18.9	20.5	21.4	22.6	23.6	23.2	24	24.2	24	24.2	24.4	25.4	25	25.2	25.6	25.7	25.4	25.9	26	26.5	26.6	28	28.5
M	7848	WT	GBT440/PT2399	18.1	19.5	20.1	21.1	21.2	21.2	21.3	22.4	23.1	23.2	22.5	23.2	23.7	24.9	24.8	25.4	26.1	26.3	26.9	27.2	27.1	27.8	28	29.1	30.3
M	7849	WT	GBT440/PT2399	19.3	20.6	21	21.9	22.5	22.4	22.3	24	24	24.7	24.3	24.7	24.8	26	26.3	25.9	25.9	25.9	26.2	26.1	26.9	27	27.8	27	28.1
M	7850	WT	GBT440/PT2399	18	19	18	17.8	18.9	19.4	20.2	21	21.6	22.2	23	22.2	22.4	24.4	24.6	24.6	25.1	26.2	26.4	26.7	27	27.1	27.2	27.4	28.4
M	7866	WT	GBT440/PT2399	16	18	20	20.4	21	21.2	22.1	22.1	22.9	24.1	22.9	24	26.1	25.2	23.7	24.7	24.7	24.7	26.2	26	25.8	27	27.2	27.5	28.1
M	9332	WT	GBT440/PT2399	20	21	21.2	21.5	21.8	22.4	23	23.4	23.2	23.1	23.6	24	25.3	25.4	25.5	26.3	26.4	26.5	27	26.9	28.5	29	29.5	30	30
M	9334	WT	GBT440/PT2399	18	18.3	19.4	19.8	20.2	19.8	19.6	19.4	20	20.8	21.7	22.8	22.5	23	23.1	23.7	23.7	23.8	23.8	23.9	25	25.3	25.6	26	26
M	9461	WT	GBT440/PT2399	19.8	20.9	20.9	21	22	22.3	23	23	24	25	25.3	25	24.4	25	25	25.2	25.7	26	26.3	26.5	26.7	27	27.5	28	28
M	9480	WT	GBT440/PT2399	21	21.4	22.7	22.9	23	23.4	23.7	23.5	23.5	23.5	23.8	24.3	24.5	25	24.6	25.7	25.2	26	26.5	25.6	25.9	26.9	26.5	26.8	27
M	9517	WT	GBT440/PT2399	21	21.1	22.3	22.6	23.1	24	24.1	24.1	24.3	24.6	25.3	25.4	25.5	25.6	26.3	26.7	27	27.2	27.3	27.5	27.8	28	28.3	28.8	29

## Sheet: Fig 1E open field
Sex	ID	Genotype	Treatment	Distance (m)
F	8666	KO	Vehicle	1.38
F	8667	KO	Vehicle	9.073
F	8685	KO	Vehicle	14.223
F	8775	KO	Vehicle	0.655
M	9631	KO	Vehicle	1.204
F	9628	KO	Vehicle	0.925
F	9668	KO	Vehicle	0.305
F	9667	KO	Vehicle	1.923
F	9531	KO	Vehicle	0.745
M	9589	KO	Vehicle	4.105
M	9621	KO	Vehicle	2.639
F	8571	KO	Vehicle	19.993
F	8560	KO	GBT440/PT2399	16.297
F	8562	KO	GBT440/PT2399	23.693
M	9560	KO	GBT440/PT2399	1.069
M	9646	KO	GBT440/PT2399	5.596
M	9650	KO	GBT440/PT2399	1.019
F	165	KO	GBT440/PT2399	12.173
F	8672	KO	GBT440/PT2399	14.622
F	8673	KO	GBT440/PT2399	26.771
F	8779	KO	GBT440/PT2399	5.193
F	8670	KO	GBT440/PT2399	11.253

## Sheet: Fig 1G life span
Sex	ID	Genotype	Treatment	Survival (days)
M	5545	KO	Vehicle	70
M	5549	KO	Vehicle	82
M	5524	KO	Vehicle	70
M	5882	KO	Vehicle	76
M	5883	KO	Vehicle	78
M	5931	KO	Vehicle	60
M	9335	KO	Vehicle	47
M	9578	KO	Vehicle	60
M	9634	KO	Vehicle	62
M	9589	KO	Vehicle	73
M	9621	KO	Vehicle	72
M	9631	KO	Vehicle	68
M	163	KO	Vehicle	74
M	160	KO	Vehicle	53
M	9854	KO	Vehicle	51
M	9856	KO	Vehicle	58
M	9857	KO	Vehicle	63
M	9841	KO	Vehicle	61
F	6418	KO	Vehicle	72
F	6419	KO	Vehicle	83
F	7855	KO	Vehicle	72
F	9424	KO	Vehicle	69
F	9531	KO	Vehicle	78
F	9666	KO	Vehicle	64
F	9668	KO	Vehicle	66
F	9727	KO	Vehicle	65
F	9628	KO	Vehicle	80
F	9667	KO	Vehicle	82
F	9931	KO	Vehicle	73
F	9905	KO	Vehicle	76
F	9936	KO	Vehicle	76
F	9932	KO	Vehicle	77
M	6421	KO	GBT440	78
M	6422	KO	GBT440	81
M	6702	KO	GBT440	73
M	6705	KO	GBT440	72
M	7857	KO	GBT440	77
M	7858	KO	GBT440	57
M	9331	KO	GBT440	77
M	9440	KO	GBT440	76
M	9538	KO	GBT440	63
M	9540	KO	GBT440	63
M	9750	KO	GBT440	67
M	9883	KO	GBT440	54
F	6920	KO	GBT440	96
F	2922	KO	GBT440	62
F	9322	KO	GBT440	54
F	9439	KO	GBT440	67
F	9717	KO	GBT440	65
F	9716	KO	GBT440	78
F	9843	KO	GBT440	76
F	9913	KO	GBT440	82
M	6747	KO	PT2399	86
M	6926	KO	PT2399	74
M	6929	KO	PT2399	99
M	6931	KO	PT2399	93
M	9305	KO	PT2399	80
M	9309	KO	PT2399	80
M	9460	KO	PT2399	72
M	9684	KO	PT2399	72
M	154	KO	PT2399	82
M	9719	KO	PT2399	77
M	9901	KO	PT2399	73
M	9911	KO	PT2399	76
M	6116	KO	PT2399	69
F	6424	KO	PT2399	71
F	6966	KO	PT2399	64
F	9436	KO	PT2399	66
F	9437	KO	PT2399	66
F	9563	KO	PT2399	90
F	9853	KO	PT2399	61
F	9916	KO	PT2399	61
F	9845	KO	PT2399	89
F	6126	KO	PT2399	57
M	5817	KO	GBT440/PT2399	96
M	5818	KO	GBT440/PT2399	90
M	6402	KO	GBT440/PT2399	96
M	6404	KO	GBT440/PT2399	135
M	9449	KO	GBT440/PT2399	104
M	9441	KO	GBT440/PT2399	86
M	9560	KO	GBT440/PT2399	88
M	9646	KO	GBT440/PT2399	94
M	9909	KO	GBT440/PT2399	88
M	9891	KO	GBT440/PT2399	89
M	9766	KO	GBT440/PT2399	104
M	9650	KO	GBT440/PT2399	112
F	5547	KO	GBT440/PT2399	144
F	5533	KO	GBT440/PT2399	110
F	5534	KO	GBT440/PT2399	114
F	6408	KO	GBT440/PT2399	133
F	9438	KO	GBT440/PT2399	96
F	9450	KO	GBT440/PT2399	92
F	9318	KO	GBT440/PT2399	101
F	9694	KO	GBT440/PT2399	93
F	9689	KO	GBT440/PT2399	97
F	165	KO	GBT440/PT2399	94
F	9734	KO	GBT440/PT2399	100
F	9735	KO	GBT440/PT2399	124
F	9895	KO	GBT440/PT2399	105
F	9917	KO	GBT440/PT2399	104
